# Supplementary material for: Placebo Effect in the Treatment of Patellar Tendinopathy and Its Influencing Factors: Systematic Review With Meta-analysis and Meta Regression of Randomized Controlled Trials
Source: Orthop J Sports Med. 2024 Aug 28;12(8):23259671241258477. doi: 10.1177/23259671241258477 (PMC11363234; doi:10.1177/23259671241258477)
Supplement: sj-.xlsx-1-ojs-10.1177_23259671241258477 – Supplemental material for Placebo Effect in the Treatment of Patellar Tendinopathy and Its Influencing Factors: Systematic Review With Meta-analysis and Meta Regression of Randomized Controlled Trials [file sj-.xlsx-1-ojs-10.1177_23259671241258477.xlsx]

## Sheet: ROB 2.0
RoB 2.0
Study	Risk of bias	Randomization process	Effect of assignment to intervention	Effect of adehering to intervention	Effect of missing outcome data	Risk in the measurement of the outcome	Risk in the selection of the reported results
De Vries et al, 2016 (8)	HIGH RISK	SOME	LOW	NA	LOW	High	LOW
Fredberg et al, 2004 (14)	SOME CONCERNS	SOME	LOW	LOW	LOW	LOW	LOW
Krogh et al, 2021 (39)	LOW RISK	LOW	LOW	LOW	LOW	LOW	LOW
Krogh et al, 2021(33)	LOW RISK	LOW	LOW	LOW	LOW	LOW	LOW
Olesen et al, 2021 (36)	SOME CONCERNS	SOME	LOW	LOW	LOW	LOW	LOW
Resteghini et al, 2016 (44)	SOME CONCERNS	SOME	LOW	LOW	LOW	LOW	LOW
Rigby et al, 2015 (45)	SOME CONCERNS	SOME	LOW	LOW	LOW	LOW	LOW
Sanchez-Gomez et al, 2022 (48)	LOW RISK	LOW	LOW	LOW	LOW	LOW	LOW
Scott et al, 2019 (50)	LOW RISK	LOW	LOW	LOW	LOW	LOW	LOW
Steunebrink et al, 2013 (55)	LOW RISK	LOW	LOW	LOW	LOW	LOW	LOW
Thijs et al, 2017 (57)	LOW RISK	LOW	LOW	LOW	LOW	LOW	LOW
Warden et al, 2008 (61)	LOW RISK	LOW	LOW	LOW	LOW	LOW	LOW
Zhang et al, 2020 (64)	LOW RISK	LOW	LOW	LOW	LOW	LOW	LOW
Zwerver et al, 2011 (66)	LOW RISK	LOW	LOW	LOW	LOW	LOW	LOW

## Sheet: GRADE
GRADE
Outcome	Risk of Bias	Inconsistency	Indirectness	Imprecision	Publication Bias	Upgrades	Level of evidence
VISA-P Short	No	Yes	No	Yes	No	No	Low
VISA-P Mid	No	Yes	No	No	No	No	Moderate
VISA-P Long	No	Yes	No	No	No	No	Moderate
VAS Short	No	Yes	No	Yes	No	No	Low
VAS Mid	No	Yes	No	No	No	No	Moderate
VAS Long	No	Yes	No	No	No	No	Moderate

## Sheet: Outcomes
Study	Type of Placebo	VAS Short-term follow-up (mean difference)	VAS Short-term follow-up (standard deviation)	VAS Mid-term follow-up (mean difference)	VAS Mid-term follow-up (standard deviation)	VAS Long-term follow-up (mean difference)	VAS Long-term follow-up (standard deviation)	VISA-P Short-term follow-up (mean difference)	VISA-P Short-term follow-up (standard deviation)	VISA-P Mid-term follow-up (mean difference)	VISA-P Mid-term follow-up (standard deviation)	VISA-P Long-term follow-up (mean difference)	VISA-P Long-term follow-up (standard deviation)
De Vries et al, 2016 (8)	Taping	-0.7	3.3	N.R.	N.R.	N.R.	N.R.	N.R.	N.R.	N.R.	N.R.	N.R.	N.R.
Fredberg et al, 2004 (14)	Injection	0.2	3	N.R.	N.R.	N.R.	N.R.	N.R.	N.R.	N.R.	N.R.	N.R.	N.R.
Krogh et al, 2021 (39)	ESWT	0.4	1.2	0.4	1.6	N.R.	N.R.	N.R.	N.R.	N.R.	N.R.	N.R.	N.R.
Krogh et al, 2021(33)	Injection	N.R.	N.R.	0.5	2.8	N.R.	N.R.	N.R.	N.R.	-5	11.1	N.R.	N.R.
Olesen et al, 2021 (36)	Injection	-0.4	2.5	-0.8	3.3	-2.2	4.4	-3.2	23.5	9.4	25.2	19.6	20.8
Resteghini et al, 2016 (39)	Injection	-3.4	1.4	-3.9	1.4	-4	1.3	19.6	8.6	19.6	8.6	29	8.6
Rigby et al, 2015 (37)	Patch	N.R.	N.R.	N.R.	N.R.	N.R.	N.R.	N.R.	N.R.	N.R.	N.R.	N.R.	N.R.
Sanchez-Gomez et al, 2022 (48)	Pills	N.R.	N.R.	N.R.	N.R.	N.R.	N.R.	1.9	26.6	N.R.	N.R.	N.R.	N.R.
Scott et al, 2019 (50)	Injection	-1.6	3	-1.9	2.9	-3.5	3.2	14	23.6	25	22.8	31	22.8
Steunebrink et al, 2013 (55)	Patch	-0.4	4.5	-2	4.3	N.R.	N.R.	-0.1	19	12.9	24.6	N.R.	N.R.
Thijs et al, 2017 (57)	ESWT	-1.6	3.6	-2.5	3.3	N.R.	N.R.	8.4	23	19.3	21.5	N.R.	N.R.
Warden et al, 2008 (61)	LIPUS	N.R.	N.R.	-1.7	3.3	N.R.	N.R.	N.R.	N.R.	12.6	25.7	N.R.	N.R.
Zhang et al, 2020 (64)	ESWT	-0.9	2.8	N.R.	N.R.	N.R.	N.R.	N.R.	N.R.	N.R.	N.R.	N.R.	N.R.
Zwerver et al, 2011 (66)	ESWT	N.R.	N.R.	-1.1	2.8	N.R.	N.R.	N.R.	N.R.	10.3	22.4	N.R.	N.R.
